# Supplementary material for: Shared genetic influences between dimensional ASD and ADHD symptoms during child and adolescent development
Source: Mol Autism. 2017 Apr 4;8:18. doi: 10.1186/s13229-017-0131-2 (PMC5379648; doi:10.1186/s13229-017-0131-2)
Supplement: Supplementary file 2 — Pathway-based dissection of additive genetic variance in SDQ-ADHD and SCDC scores according to 50 molecular signatures database hallmark gene set collections. (XLSX 20 kb) [file 13229_2017_131_MOESM2_ESM.xlsx]

## Sheet: Comments
Table S9: Pathway-based dissection of additive genetic variance in SDQ-ADHD and SCDC scores according to 50 molecular signatures database hallmark gene set collections
LRT-P - LRT P-value as provided by Genome-wide Complex Trait Analysis
A(SE) - Additive genetic variance in % and its standard error
CHI - Meta-analysis Chi square statistic accounting for correlated traits

## Sheet: S9
Pathway	Genes	Extracted SNPs	SCDC				SDQ-ADHD					Meta-Analysis
	in pathway		Age 8	Age 11	Age 14	Age 17	Age 7	Age 10	Age 12	Age 13	Age 17
			A(SE) in %, LRT-P	A(SE) in %, LRT-P	A(SE) in %, LRT-P	A(SE) in %, LRT-P	A(SE) in %, LRT-P	A(SE) in %, LRT-P	A(SE) in %, LRT-P	A(SE) in %, LRT-P	A(SE) in %, LRT-P
ADIPOGENESIS	200	4805	0(0.87), P=0.5	0.13(0.91), P=0.44	1(0), P=0.5	0(1.21), P=0.5	0.75(0.94), P=0.21	0(0.84), P=0.5	0.07(0.91), P=0.47	0.63(0.99), P=0.26	0(1.18), P=0.5	CHI=0.08, P=0.78
ALLOGRAFT_REJECTION	200	5268	1(0.99), P=0.15	0.62(0.99), P=0.27	1.08(0), P=0.17	0(1.23), P=0.5	0.38(0.94), P=0.34	1.26(0.97), P=0.08	1.89(1.06), P=0.022	2.06(1.1), P=0.017	1.76(1.31), P=0.078	CHI=1.33, P=0.25
ANDROGEN_RESPONSE	101	3302	0(0.76), P=0.5	0(0.73), P=0.5	0.75(0), P=0.5	0(0.98), P=0.5	0(0.69), P=0.5	0.24(0.75), P=0.38	0(0.75), P=0.5	0(0.82), P=0.5	0(1), P=0.5	CHI=0, P=0.99
ANGIOGENESIS	36	1088	1.06(0.58), P=0.018	0.3(0.51), P=0.27	0.52(0.31), P=0.5	0.31(0.65), P=0.32	0.35(0.51), P=0.25	0.97(0.59), P=0.03	0.55(0.56), P=0.15	0(0.54), P=0.5	0(0.61), P=0.5	CHI=1.83, P=0.18
APICAL_JUNCTION	200	5789	0.4(0.96), P=0.34	0(1), P=0.5	1.02(0), P=0.5	0(1.36), P=0.5	0(1), P=0.5	0(1), P=0.5	0(1.03), P=0.5	0(1.04), P=0.5	0(1.33), P=0.5	CHI=0, P=1
APICAL_SURFACE	44	1546	0.28(0.55), P=0.3	0.55(0.59), P=0.16	0.56(0), P=0.5	0(0.72), P=0.5	0.22(0.52), P=0.32	0(0.53), P=0.5	0.38(0.59), P=0.25	0.15(0.58), P=0.39	0(0.74), P=0.5	CHI=0.08, P=0.78
APOPTOSIS	161	3975	0(0.84), P=0.5	0.51(0.9), P=0.29	0.97(1.05), P=0.5	1.05(1.18), P=0.18	0.55(0.88), P=0.26	0.7(0.85), P=0.19	0(0.92), P=0.5	0(0.93), P=0.5	0(1.14), P=0.5	CHI=0.27, P=0.61
BILE_ACID_METABOLISM	112	3399	0.33(0.73), P=0.33	0(0.72), P=0.5	0.78(0.34), P=0.5	0.34(0.96), P=0.36	0(0.66), P=0.5	0.29(0.71), P=0.34	0(0.73), P=0.5	0.85(0.83), P=0.14	0(0.92), P=0.5	CHI=0.26, P=0.61
CHOLESTEROL_HOMEOSTASIS	74	1660	0.12(0.56), P=0.42	0(0.55), P=0.5	0.58(0), P=0.5	0(0.76), P=0.5	0.4(0.58), P=0.23	0(0.59), P=0.5	0.24(0.62), P=0.35	0.84(0.69), P=0.09	0(0.8), P=0.5	CHI=0.11, P=0.74
COAGULATION	138	3440	1.09(0.82), P=0.072	0(0.8), P=0.5	0.87(0.65), P=0.5	0.65(1.06), P=0.27	0.91(0.83), P=0.13	0.18(0.77), P=0.41	0.02(0.84), P=0.49	0.63(0.92), P=0.25	0(1.06), P=0.5	CHI=0.53, P=0.47
COMPLEMENT	200	5844	0.82(0.96), P=0.18	0(0.93), P=0.5	1.06(0), P=0.5	0(1.22), P=0.5	0.51(0.99), P=0.3	0(0.94), P=0.5	1.08(1.06), P=0.14	1.72(1.13), P=0.05	0(1.27), P=0.5	CHI=0.3, P=0.58
DNA_REPAIR	150	2608	0.2(0.69), P=0.39	0.4(0.74), P=0.29	0.8(1.02), P=0.5	1.02(0.98), P=0.13	0(0.73), P=0.5	0.41(0.7), P=0.27	0.51(0.78), P=0.25	0(0.79), P=0.5	0(0.97), P=0.5	CHI=0.29, P=0.59
E2F_TARGETS	200	3413	0(0.82), P=0.5	1.13(0.83), P=0.06	0.9(0.13), P=0.5	0.13(1.03), P=0.45	0(0.8), P=0.5	0(0.8), P=0.5	0(0.83), P=0.5	0.55(0.87), P=0.25	0.83(1.08), P=0.21	CHI=0.31, P=0.58
EPITHELIAL_MESENCHYMAL_TRANSITION	200	7010	1.4(1.12), P=0.1	0(1.07), P=0.5	1.1(0), P=0.47	0(1.39), P=0.5	0.2(1.05), P=0.43	0(1.06), P=0.5	0(1.1), P=0.5	0(1.12), P=0.5	0.06(1.32), P=0.48	CHI=0.07, P=0.79
ESTROGEN_RESPONSE_EARLY	200	7591	0(1.13), P=0.5	0(1.17), P=0.5	1.21(0), P=0.5	0(1.47), P=0.5	0(1.11), P=0.5	1.07(1.14), P=0.17	0.89(1.19), P=0.22	0(1.22), P=0.5	1.8(1.57), P=0.12	CHI=0.5, P=0.48
ESTROGEN_RESPONSE_LATE	200	6050	0(1.04), P=0.5	0(1.01), P=0.5	1.09(0), P=0.5	0(1.3), P=0.5	0(1.04), P=0.5	0(0.94), P=0.5	0.57(1.06), P=0.29	0(1.09), P=0.5	0(1.31), P=0.5	CHI=0, P=0.97
FATTY_ACID_METABOLISM	158	3597	1.44(0.87), P=0.034	0.79(0.87), P=0.18	0.87(0.87), P=0.25	0.87(1.06), P=0.19	0.64(0.81), P=0.21	0(0.75), P=0.5	0(0.84), P=0.5	1.94(1.02), P=0.023	0.16(1.06), P=0.44	CHI=3.16, P=0.08
G2M_CHECKPOINT	200	4420	0(0.86), P=0.5	0(0.82), P=0.5	0.93(0), P=0.37	0(1.18), P=0.5	0(0.84), P=0.5	0(0.82), P=0.5	0(0.92), P=0.5	1.84(1.04), P=0.02592	0(1.18), P=0.5	CHI=0.28, P=0.59
GLYCOLYSIS	200	4811	0.74(0.95), P=0.21	0.1(0.89), P=0.45	0.96(0), P=0.5	0(1.16), P=0.5	0.77(0.91), P=0.18	0(0.89), P=0.5	0(0.94), P=0.5	0(0.97), P=0.5	0(1.19), P=0.5	CHI=0.06, P=0.81
HEDGEHOG_SIGNALING	36	1476	0(0.49), P=0.5	0.04(0.49), P=0.47	0.57(0.39), P=0.5	0.39(0.62), P=0.24	0.67(0.57), P=0.11	0.38(0.51), P=0.21	0.39(0.55), P=0.23	0.37(0.57), P=0.25	0(0.66), P=0.5	CHI=0.3, P=0.59
HEME_METABOLISM	200	4714	1(0.93), P=0.13	0.11(0.88), P=0.45	0.92(0), P=0.36	0(1.16), P=0.5	0.44(0.89), P=0.31	0(0.85), P=0.5	0.96(0.99), P=0.15	0.67(1.01), P=0.25	0(1.1), P=0.5	CHI=0.3, P=0.58
HYPOXIA	200	5946	1.16(1.08), P=0.13	1.78(1.13), P=0.044	1.13(1.18), P=0.5	1.18(1.34), P=0.17	0(1.02), P=0.5	0(1.01), P=0.5	0(1.08), P=0.5	0.58(1.16), P=0.31	0.86(1.33), P=0.25	CHI=1.28, P=0.26
IL2_STAT5_SIGNALING	200	6232	2.09(1.13), P=0.022	0.84(1.08), P=0.21	1.13(0.28), P=0.5	0.28(1.36), P=0.42	0(0.99), P=0.5	0.41(1), P=0.34	0(1.07), P=0.5	0.34(1.15), P=0.38	0.03(1.34), P=0.49	CHI=0.26, P=0.61
IL6_JAK_STAT3_SIGNALING	87	2235	1.35(0.73), P=0.022	0(0.6), P=0.5	0.68(0.07), P=0.5	0.07(0.82), P=0.47	0(0.63), P=0.5	0(0.56), P=0.5	0.68(0.68), P=0.13	0(0.66), P=0.5	0(0.78), P=0.5	CHI=1.2, P=0.27
INFLAMMATORY_RESPONSE	200	5461	1(1.01), P=0.15	0.36(0.97), P=0.35	1.11(0.76), P=0.5	0.76(1.29), P=0.27	0(0.93), P=0.5	0.59(0.95), P=0.26	0.67(1.04), P=0.26	0.05(1.04), P=0.48	0(1.18), P=0.5	CHI=0.25, P=0.62
INTERFERON_ALPHA_RESPONSE	97	2120	0.07(0.62), P=0.46	0(0.68), P=0.5	0.68(0), P=0.5	0(0.83), P=0.5	0.36(0.61), P=0.26	0.11(0.56), P=0.42	0.72(0.7), P=0.13	0.27(0.65), P=0.33	0(0.83), P=0.5	CHI=0.07, P=0.79
INTERFERON_GAMMA_RESPONSE	200	5290	1.65(1.05), P=0.051	0(0.98), P=0.5	1.07(0), P=0.5	0(1.21), P=0.5	1.22(0.98), P=0.09	0.19(0.89), P=0.41	2.08(1.11), P=0.02	0(0.96), P=0.5	0(1.29), P=0.5	CHI=1.4, P=0.24
KRAS_SIGNALING_DN	200	6481	0(1), P=0.5	0(1.09), P=0.5	1.14(2.32), P=0.5	2.32(1.45), P=0.04	1.1(1.08), P=0.15	0(0.98), P=0.5	0(1.11), P=0.5	1.16(1.12), P=0.13	1.64(1.36), P=0.09	CHI=3.11, P=0.08
KRAS_SIGNALING_UP	200	6284	1.47(0.93), P=0.017	2.48(1.13), P=0.0035	0.94(6.24), P=0.07	6.24(1.36), P<0.000001	0.15(0.83), P=0.42	0.09(0.95), P=0.47	0.97(1), P=0.12	1.47(1.18), P=0.1	2.86(1.34), P=0.0018	CHI=19.13, P=0.000012
MITOTIC_SPINDLE	200	6063	1.51(1.06), P=0.071	0(0.99), P=0.5	1.01(0.81), P=0.41	0.81(1.29), P=0.26	2.12(1.09), P=0.019	1.66(1.05), P=0.05	0.74(1.05), P=0.23	0.64(1.05), P=0.26	0.77(1.28), P=0.27	CHI=1.54, P=0.21
MTORC1_SIGNALING	200	3999	0.39(0.87), P=0.32	0.57(0.92), P=0.26	1.02(0), P=0.5	0(1.22), P=0.5	0.16(0.87), P=0.43	0(0.9), P=0.5	0.36(0.96), P=0.36	2.12(1.11), P=0.021	0(1.17), P=0.5	CHI=0.59, P=0.44
MYC_TARGETS_V3	58	969	0(0.81), P=0.5	0.44(0.86), P=0.31	0.89(0.48), P=0.24	0.48(1.13), P=0.34	0.09(0.81), P=0.46	0.13(0.81), P=0.44	0.6(0.91), P=0.25	1.56(1.02), P=0.058	0(1.13), P=0.5	CHI=0.53, P=0.47
MYC_TARGETS_V4	58	969	0(0.44), P=0.5	0.57(0.49), P=0.08	0.5(0.98), P=0.5	0.98(0.69), P=0.05	0(0.51), P=0.5	0.35(0.48), P=0.21	0(0.49), P=0.5	0.58(0.54), P=0.11	0.21(0.6), P=0.36	CHI=1.99, P=0.16
MYOGENESIS	200	7372	0(1.03), P=0.5	0.42(1.05), P=0.34	1.13(0), P=0.5	0(1.32), P=0.5	0.11(1.04), P=0.46	0(1.05), P=0.5	0.78(1.1), P=0.23	0(1.1), P=0.5	0(1.46), P=0.5	CHI=0, P=0.97
NOTCH_SIGNALING	32	895	0(0.46), P=0.5	0(0.4), P=0.5	0.48(1.1), P=0.25	1.1(0.68), P=0.029	0.11(0.4), P=0.38	0.4(0.44), P=0.15	0(0.46), P=0.5	0.89(0.56), P=0.028	0.23(0.57), P=0.34	CHI=3.74, P=0.05
OXIDATIVE_PHOSPHORYLATION	200	3405	0.52(0.78), P=0.24	0.09(0.77), P=0.45	0.84(0), P=0.5	0(1.03), P=0.5	0.73(0.82), P=0.18	0.09(0.76), P=0.45	0.38(0.85), P=0.33	0.57(0.91), P=0.27	0(1.01), P=0.5	CHI=0.12, P=0.73
P53_PATHWAY	200	5464	1.75(1.06), P=0.035	1.13(1.04), P=0.13	1.08(2.27), P=0.5	2.27(1.42), P=0.04535	2.21(1.14), P=0.022	0(0.97), P=0.5	1.81(1.12), P=0.04	0.98(1.1), P=0.17	0.08(1.21), P=0.47	CHI=5.76, P=0.02
PANCREAS_BETA_CELLS	40	1136	0.25(0.41), P=0.25	0.17(0.42), P=0.33	0.51(0.26), P=0.5	0.26(0.61), P=0.34	0.6(0.5), P=0.088	0.01(0.37), P=0.49	0.56(0.53), P=0.12	1.67(0.71), P=0.001951	0(0.47), P=0.5	CHI=8.64, P=0.0033
PEROXISOME	104	2608	0.73(0.66), P=0.11	0(0.67), P=0.5	0.68(0), P=0.45	0(0.83), P=0.5	0.77(0.7), P=0.12	0(0.61), P=0.5	0(0.71), P=0.5	1.03(0.79), P=0.081	0(0.79), P=0.5	CHI=0.88, P=0.35
PI3K_AKT_MTOR_SIGNALING	105	2987	0(0.68), P=0.5	0(0.74), P=0.5	0.78(0.82), P=0.42	0.82(0.94), P=0.16	0.69(0.78), P=0.18	0.09(0.67), P=0.45	0(0.74), P=0.5	1.11(0.87), P=0.085	1.13(1.02), P=0.12	CHI=2.6, P=0.11
PROTEIN_SECRETION	96	2434	0.88(0.72), P=0.11	0(0.65), P=0.5	0.7(0), P=0.5	0(0.85), P=0.5	0(0.63), P=0.5	0.45(0.65), P=0.24	0(0.66), P=0.5	0.69(0.72), P=0.15	0(0.77), P=0.5	CHI=0.32, P=0.57
REACTIVE_OXIGEN_SPECIES_PATHWAY	49	1442	0.4(0.53), P=0.21	1.4(0.69), P=0.012	0.52(0.26), P=0.3	0.26(0.71), P=0.37	0.38(0.5), P=0.2	0.04(0.43), P=0.46	0.04(0.45), P=0.46	0(0.49), P=0.5	0(0.71), P=0.5	CHI=1.87, P=0.17
SPERMATOGENESIS	135	3338	0(0.71), P=0.5	1.18(0.86), P=0.08	0.76(0), P=0.23	0(0.99), P=0.5	0.1(0.66), P=0.43	0.71(0.75), P=0.16	0.33(0.77), P=0.33	1.84(0.93), P=0.01	2.28(1.15), P=0.01	CHI=4.96, P=0.03
TGF_BETA_SIGNALING	54	1416	0.25(0.54), P=0.31	0.9(0.66), P=0.07	0.66(0), P=0.11	0(0.75), P=0.5	0.42(0.58), P=0.22	0(0.55), P=0.5	0(0.56), P=0.5	0(0.58), P=0.5	0(0.74), P=0.5	CHI=0.46, P=0.5
TNFA_SIGNALING_VIA_NFKB	200	4880	0.24(0.98), P=0.41	0(0.98), P=0.5	1.07(0), P=0.33	0(1.27), P=0.5	0(0.98), P=0.5	0.35(0.98), P=0.36	0(1.02), P=0.5	0(1.1), P=0.5	0(1.31), P=0.5	CHI=0, P=0.99
UNFOLDED_PROTEIN_RESPONSE	113	2252	0(0.64), P=0.5	0(0.73), P=0.5	0.75(0.77), P=0.5	0.77(0.9), P=0.18	0(0.65), P=0.5	0(0.68), P=0.5	0.08(0.71), P=0.46	0(0.7), P=0.5	0(0.88), P=0.5	CHI=0.23, P=0.63
UV_RESPONSE_DN	144	7658	0(1.07), P=0.5	0.39(1.06), P=0.35	1.22(0), P=0.1	0(1.35), P=0.5	2.03(1.18), P=0.036	1.5(1.09), P=0.07	0.47(1.11), P=0.33	0.43(1.16), P=0.35	0(1.38), P=0.5	CHI=0.39, P=0.53
UV_RESPONSE_UP	158	4219	0(0.87), P=0.5	0.96(0.94), P=0.15	1.03(0), P=0.06	0(1.15), P=0.5	0.05(0.84), P=0.48	0.51(0.85), P=0.27	0(0.9), P=0.5	0(0.98), P=0.5	0(1.08), P=0.5	CHI=0.11, P=0.74
WNT_BETA_CATENIN_SIGNALING	42	940	0(0.53), P=0.5	0(0.51), P=0.5	0.52(0), P=0.5	0(0.62), P=0.5	0.51(0.5), P=0.12	0.09(0.45), P=0.42	0.11(0.51), P=0.42	0.28(0.54), P=0.3	0(0.6), P=0.5	CHI=0.05, P=0.82
XENOBIOTIC_METABOLISM	200	4937	1.93(1.06), P=0.03	0.39(0.95), P=0.34	1.05(0.83), P=0.31	0.83(1.31), P=0.27	0.64(0.95), P=0.25	1.32(0.96), P=0.07	0(0.98), P=0.5	2.16(1.16), P=0.02	0(1.2), P=0.5	CHI=1.93, P=0.16
